# Supplementary material for: Identification of candidate mediators of chemoresponse in breast cancer through therapy-driven selection of somatic variants
Source: Breast Cancer Res Treat. 2020 Jul 30;183(3):607–16. doi: 10.1007/s10549-020-05836-7 (PMC7497675; doi:10.1007/s10549-020-05836-7)
Supplement: Supplementary file 3 — Electronic supplementary material 3 (XLSX 41 kb) [file 10549_2020_5836_MOESM3_ESM.xlsx]

## Sheet: Sheet1
Pt. No	CHROM	POS	REF	ALT	AF		DP	VARTYPE	GENE	GENEID	EFFECT	IMPACT	HGVS_P	dbNSFP_Polyphen2_HDIV_pred	dbNSFP_SIFT_score
3	chr1	152111191	GCTCGCGCTTCAGCCGCTGCTCGAGCCTCTCTTCCTCCTC	G	0.04		117	DEL	TCHH	ENSG00000159450	conservative_inframe_deletion	MODERATE	p.Glu663_Glu675del	NA	NA
4	chr1	152111879	C	A	0.061		120	SNP	TCHH	ENSG00000159450	synonymous_variant	LOW	p.Arg446Arg	NA	NA
5	chr1	152110440	T	C	0.079		72	SNP	TCHH	ENSG00000159450	missense_variant	MODERATE	p.Gln926Arg	B	0.0,.
5	chr1	152111191	GCTCGCGCTTCAGCCGCTGCTCGAGCCTCTCTTCCTCCTC	G	0.033		137	DEL	TCHH	ENSG00000159450	conservative_inframe_deletion	MODERATE	p.Glu663_Glu675del	NA	NA
3	chr7	101033109	C	T	0.045		127	SNP	MUC17	ENSG00000169876	missense_variant	MODERATE	p.Pro565Ser	B	0.251
3	chr7	101033110	C	A	0.044		127	SNP	MUC17	ENSG00000169876	missense_variant	MODERATE	p.Pro565His	P	0.074
4	chr7	101034301	C	G	0.03		184	SNP	MUC17	ENSG00000169876	missense_variant	MODERATE	p.Thr962Ser	B	1
4	chr7	101039898	G	A	0.061		123	SNP	MUC17	ENSG00000169876	missense_variant	MODERATE	p.Gly2828Ser	D	0.966
4	chr7	101041206	C	A	0.047		152	SNP	MUC17	ENSG00000169876	missense_variant	MODERATE	p.Pro3264Thr	P	1
4	chr7	101041208	C	A	0.047		154	SNP	MUC17	ENSG00000169876	synonymous_variant	LOW	p.Pro3264Pro	NA	NA
2	chr4	36187535	T	C	0.65		40	SNP	ARAP2	ENSG00000047365	missense_variant	MODERATE	p.Ile532Val	B	0.284
5	chr4	36147673	T	C	0.3		60	SNP	ARAP2	ENSG00000047365	missense_variant	MODERATE	p.Asp1025Gly	D	0.076,.
5	chr4	36150977	G	GCGTGCATGTGTGTGTGTGTGTGTGTGTGTGTGT	0.5		12	INS	ARAP2	ENSG00000047365	disruptive_inframe_insertion	MODERATE	p.Thr940_Thr941insHisThrHisThrHisThrHisThrHisAlaArg	NA	NA
6	chr4	36121333	G	GA	0.133		29	INS	ARAP2	ENSG00000047365	splice_region_variant&intron_variant	LOW	NA	NA	NA
6	chr4	36121335	G	A	0.133		29	SNP	ARAP2	ENSG00000047365	intron_variant	MODIFIER	NA	NA	NA
3	chr1	152353023	C	T	0.065		114	SNP	FLG2	ENSG00000143520	missense_variant	MODERATE	p.Gly1588Asp	B	0.558
5	chr1	152353444	C	T	0.018		319	SNP	FLG2	ENSG00000143520	missense_variant	MODERATE	p.Gly1448Ser	P	0.052
5	chr1	152353445	A	G	0.018		317	SNP	FLG2	ENSG00000143520	synonymous_variant	LOW	p.His1447His	NA	NA
6	chr1	152354487	G	A	0.022		335	SNP	FLG2	ENSG00000143520	missense_variant	MODERATE	p.Ser1100Phe	D	0.064
6	chr1	152354489	T	A	0.022		332	SNP	FLG2	ENSG00000143520	synonymous_variant	LOW	p.Thr1099Thr	NA	NA
2	chr9	130884719	C	T	0.629		55	SNP	ABL1	ENSG00000097007	missense_variant	MODERATE	p.Pro829Leu	D	0.003
4	chr9	130884642	C	G	0.533		30	SNP	ABL1	ENSG00000097007	synonymous_variant	LOW	p.Pro803Pro	NA	NA
5	chr9	130880070	TGG	T	0.125		30	DEL	ABL1	ENSG00000097007	frameshift_variant	HIGH	p.Trp495fs	NA	NA
4	chr9	130884642	C	G	0.333		17	SNP	ABL1	ENSG00000097007	synonymous_variant	LOW	p.Pro803Pro	NA	NA
2	chr1	214641582	C	T	0.427		239	SNP	CENPF	ENSG00000117724	missense_variant	MODERATE	p.His1082Tyr	D	0.02
2	chr1	214645205	C	T	0.524		371	SNP	CENPF	ENSG00000117724	missense_variant	MODERATE	p.Arg1879Cys	P	0.07
5	chr1	214620705	C	CACTTACCTACTGTCACCCTCCAGGAGCT	0.068		83	INS	CENPF	ENSG00000117724	frameshift_variant	HIGH	p.Arg209fs	NA	NA
2	chr2	237365895	G	A	0.645		99	SNP	COL6A3	ENSG00000163359	missense_variant	MODERATE	p.Arg1881Cys	D,D,P	0.003,0.003,0.015,.,0.003
3	chr2	237372259	GTGCGAACGTACTGGAACTCAGGCCCGGCACTTTGGGACCCATCGATGAGAAAGACCACGTCCCTCTTGCCACCAACACC	G	0.033		132	DEL	COL6A3	ENSG00000163359	splice_acceptor_variant&splice_region_variant&disruptive_inframe_deletion&intron_variant	HIGH	p.Gly1227_Thr1253delinsAla	NA	NA
2	chr10	122617175	T	C	0.679		142	SNP	DMBT1	ENSG00000187908	intron_variant	MODIFIER	NA	NA	NA
3	chr10	122643175	CCCGCTTCCGGTTCAGGGCCTTCCACTTCCTGAA	C	0.019		298	DEL	DMBT1	ENSG00000187908	disruptive_inframe_deletion	MODERATE	p.Arg2343_Phe2353del	NA	NA
5	chr10	122585178	T	TGGTGGTGTGTGTGTGTGTGTG	0.133		29	INS	DMBT1	ENSG00000187908	intron_variant	MODIFIER	NA	NA	NA
4	chr10	122630952	G	C	0.167		57	SNP	DMBT1	ENSG00000187908	intron_variant	MODIFIER	NA	NA	NA
1	chr12	55701099	C	T	0.07		85	SNP	ITGA7	ENSG00000135424	missense_variant	MODERATE	p.Arg157Gln	P,P,D,D	0.055,0.054,0.054,0.048,0.05
2	chr12	55688241	G	C	0.371		160	SNP	ITGA7	ENSG00000135424	missense_variant	MODERATE	p.Leu36Val	NA	NA
3	chr3	127027888	T	G	0.8		20	SNP	PLXNA1	ENSG00000114554	upstream_gene_variant	MODIFIER	NA	NA	NA
4	chr3	127003360	C	T	0.107		52	SNP	PLXNA1	ENSG00000114554	missense_variant	MODERATE	p.Arg470Trp	D	0.012
4	chr3	127017854	T	TACTCGGACA	0.034		165	INS	PLXNA1	ENSG00000114554	disruptive_inframe_insertion	MODERATE	p.Cys1208delinsTyrSerAspSer	NA	NA
4	chr3	127017856	C	CCTGCTGACGCTGCCTGCCATTGTGGGCATTGGCG	0.033		157	INS	PLXNA1	ENSG00000114554	frameshift_variant	HIGH	p.Glu1209fs	NA	NA
2	chr1	32826426	G	C	0.119		95	SNP	S100PBP	ENSG00000116497	missense_variant	MODERATE	p.Glu109Asp	D	0.065,0.074,0.074,0.055,0.064,0.066
4	chr1	32828030	G	GAA	0.143		26	INS	S100PBP	ENSG00000116497	frameshift_variant	HIGH	p.His291fs	NA	NA
4	chr1	32828031	C	CTGCAGCTTCTCACTAACACACACACACACACACACACACACACA	0.143		26	INS	S100PBP	ENSG00000116497	frameshift_variant	HIGH	p.His291fs	NA	NA
2	chr6	152233977	C	T	0.661		101	SNP	SYNE1	ENSG00000131018	intron_variant	MODIFIER	NA	NA	NA
2	chr6	152325144	G	C	0.597		99	SNP	SYNE1	ENSG00000131018	synonymous_variant	LOW	p.Ala5199Ala	NA	NA
3	chr6	152319013	GATCT	G	0.167		23	DEL	SYNE1	ENSG00000131018	frameshift_variant&splice_acceptor_variant&splice_region_variant&intron_variant	HIGH	p.Ile5413fs	NA	NA
4	chr6	152399673	G	A	0.136		43	SNP	SYNE1	ENSG00000131018	stop_gained	HIGH	p.Gln2394*	NA	NA
2	chr8	76704284	G	C	0.654		218	SNP	ZFHX4	ENSG00000091656	missense_variant	MODERATE	p.Val66Leu	B	0.049,0.129,0.121,0.129,0.127,0.049
2	chr8	76856154	T	G	0.727		298	SNP	ZFHX4	ENSG00000091656	missense_variant	MODERATE	p.Val3078Gly	P	0.053,0.051
2	chr8	76856262	G	A	0.299		230	SNP	ZFHX4	ENSG00000091656	missense_variant	MODERATE	p.Gly3114Asp	D	0.139,0.15
5	chr8	76854316	C	CGGCCATTTTTTTTTTTTTTTT	0.073		81	INS	ZFHX4	ENSG00000091656	conservative_inframe_insertion	MODERATE	p.Ala2465_Ser2466insGlyHisPhePhePhePhePhe	NA	NA
2	chr12	2457610	G	A	0.057		138	SNP	CACNA1C	ENSG00000151067	missense_variant	MODERATE	p.Ala221Thr	P,B,B,P,P,B,B,B,B,P,B,P,B,P,B,B,B,P,B,B	0.093,0.088,0.111,0.089,0.087,0.089,0.087,0.086,0.085,0.088,0.082,0.088,0.087,0.088,0.086,0.087,0.086,0.091,0.085,0.086,0.087,0.086,0.091,.,.,.,.,.
4	chr12	2610680	C	CACACACACACACACACACACACACACACACACA	0.024		241	INS	CACNA1C	ENSG00000151067	disruptive_inframe_insertion	MODERATE	p.Thr1233_Ile1234insHisThrHisThrHisThrHisThrHisThrHis	NA	NA
